# Supplementary material for: Ubiquitin Proteasome Pathway Transcriptome in Epithelial Ovarian Cancer
Source: Cancers (Basel). 2021 May 28;13(11):2659. doi: 10.3390/cancers13112659 (PMC8198060; doi:10.3390/cancers13112659)
Supplement: Supplementary file 1 [file cancers-13-02659-s001.zip]

Archive with 1 entries (1 files):
- cancers-1190493-supplementary.xlsx
