# Supplementary material for: Ubiquitin Proteasome Pathway Transcriptome in Epithelial Ovarian Cancer
Source: Cancers (Basel). 2021 May 28;13(11):2659. doi: 10.3390/cancers13112659 (PMC8198060; doi:10.3390/cancers13112659)
Supplement: Supplementary file 1 [file cancers-13-02659-s001.zip › cancers-1190493-supplementary.xlsx]

## Sheet: A.  E3 ligases
	E3 ligases in Anglesio dataset	Lmp	Inv	F	P
ARMC4	E3 activity/RING/U-box	100.25 ± 12.43	10.81 ± 1.89	87.893	6.93e-15
TRAF3IP2	E3 activity/RING/U-box	373.15 ± 26.49	132.77 ± 8.37	112.972	1.86e-17
WWP2	E3 activity/HECT	131.94 ± 7.40	80.06 ± 3.70	49.053	4.76e-10
RNF39	E3 activity/RING/RING	89.75 ± 10.28	26.66 ± 2.93	54.259	8.95e-11
MDM2	E3 activity/RING/RING	398.89 ± 31.44	195.37 ± 12.11	51.293	2.3e-10
AURKA	E3 activity/Other	59.40 ± 3.48	269.03 ± 20.53	56.73	4.14e-11
DCUN1D1	E3 activity/DCUN1	273.12 ± 6.81	393.57 ± 11.81	51.947	1.86e-10
TRIM2	E3 activity/RING/RING	377.76 ± 18.63	197.12 ± 14.45	57.224	3.56e-11
TRIM55	E3 activity/RING/RING	47.69 ± 7.80	8.77 ± 1.12	42.62	4.12e-09
TRIM4	E3 activity/RING/RING	339.87 ± 18.44	177.11 11.98	59.236	1.92e-11
UBE3D	E3 activity/HECT	78.23 ± 5.90	40.00 ± 2.51	47.829	7.12e-10
ITCH	E3 activity/HECT	61.08 ± 2.20	108.08 ± 4.98	46.142	1.25e-09
JADE1	E3 activity/RING/PHD	223.03 ± 15.35	138.40 ± 5.82	37.576	2.43e-08
SH3RF2	E3 activity/RING/RING UBD/SH3	133.62 ± 9.17	61.06 ± 7.45	35.787	4.64e-08
HLTF	E3 activity/RING/RING	383.37 ± 16.48	808.42 ± 50.12	38.244	1.91e-08
RNF7	E3 activity/RING/RING	546.57 ± 17.50	772.73 ± 23.90	42.351	4.52e-09
DZIP3	E3 activity/RING/RING	278.33 ± 17.84	165.57 ± 9.88	36.162	4.05e-08
TRIM59	E3 activity/RING/RING E3 activity/RING/U-box	79.88 ± 3.79	150.26 ± 8.26	37.508	2.49e-08
LONRF2	E3 activity/RING/U-box	934.96 ± 76.40	313.33 ± 59.17	40.384	8.96e-09
RASD2	E3 activity/Other	33.75 ± 3.11	16.24 ± 1.55	31.685	2.13e-07
NUP62CL	E3 activity/Other	90.54 ± 10.99	35.28 ± 4.27	30.79	2.99e-07
PEX12	E3 activity/RING/RING	152.10 ± 5.15	102.63 ± 4.34	50.106	3.38e-10
PHF19	E3 activity/RING/PHD	32.78 ± 2.01	85.17 ± 6.44	35.284	5.57e-08
PCGF3	E3 activity/RING/RING	302.09 ± 10.50	211.58 ± 10.15	33.033	1.28e-07
RAD18	E3 activity/RING/RING	31.60 ± 1.73	57.55 ± 3.16	34.015	8.89e-08
RNF181	E3 activity/RING/RING	771.99 ± 24.42	1039.48 ± 29.95	36.509	3.57e-08
FYCO1	E3 activity/RING/RING	263.17 ± 10.12	179.29 ± 9.13	33.825	9.54e-08
BARD1	E3 activity/RING/RING	109.03 ± 4.92	281.63 ± 21.78	33.961	9.08e-08
TTF2	E3 activity/RING/RING	50.01 ± 2.69	84.56 ± 4.58	28.324	7.75e-07
HECTD2	E3 activity/HECT	273.12 ± 13.02	167.20 ± 11.87	32.098	1.82e-07
RNF168	E3 activity/RING/RING	162.47 ± 5.95	260.60 ± 13.66	26.801	1.41e-06
UBR1	E3 activity/RING/RING E3 activity/N-recognin/UBR-box E3 actiivity/N-recognin/N-domain	335.22 ± 11.90	246.59 ± 18.22	29.356	5.19e-07
RFWD2	E3 activity/RING/RING	268.78 ± 7.45	371.99 ± 13.25	30.429	3.43e-07
KMT2A	E3 activity/RING/PHD	330.58 ± 10.56	247.51 ± 11.15	24.008	4.33e-06
PHF12	E3 activity/RING/PHD	152.01 ± 7.97	112.30 ± 4.09	24.187	4.03e-06
MARCH9	E3 activity/RING/RING	103.19 ± 3.17	80.31 ± 3.12	22.473	8.15e-06
RNF217	E3 activity/RING/RING	214.24 ± 8.25	145.98 ± 9.53	22.997	6.56e-06
DCUN1D5	E3 activity/DCUN1	279.38 ± 8.79	482.37 ± 29.59	25.172	2.7e-06
NSMCE2	E3 activity/RING/U-box	244.82 ± 8.58	327.94 ± 12.10	22.507	8.03e-06
UBR4	E3 activity/N-recognin/UBR-box	541.38 ± 18.24	438.26 ± 13.81	20.091	2.21e-05
HECTD4	E3 activity/HECT	247.74 ± 9.79	190.03 ± 7.99	19.737	2.57e-05
KDM2B	E3 activity/RING/PHD	234.51 ± 7.82	327.32 ± 13.32	24.16	4.07e-06
RC3H1	E3 activity/RING/RING	479.90 ± 13.46	399.57 ± 11.14	19.85	2.45e-05
TRIM56	E3 activity/RING/RING	232.76 ± 11.23	184.13 ± 6.89	15.22	0.000187
NEURL3	E3 activity/RING/RING	19.04 ± 2.29	45.85 ± 4.10	21.451	1.25e-05
MYCBP2	E3 activity/RING/RING	801.43 ± 32.11	583.37 ± 29.26	22.4	8.4e-06
SIAH2	E3 activity/RING/RING	150.31 ± 6.09	278.55 ± 20.31	21.303	1.33e-05
TRIM17	E3 activity/RING/RING E3 activity /RING/U-box	7.19 ± 0.98	25.02 ± 2.80	21.528	1.21e-05
NSMCE1	E3 activity/RING/RING	749.51 ± 24.32	551.51 ± 27.65	22.841	7e-06
TRIM69	E3 activity/RING/U-box E3 activity/RING/RING	111.49 ± 5.22	209.30 ± 15.31	21.659	1.14e-05
TRIM66	E3 activity/RING/RING	99.28 ± 4.14	68.00 ± 4.38	22.039	9.76e-06
SHPRH	E3 activity/RING/RING	182.95 ± 9.24	126.48 ± 6.11	27.81	9.47e-07
PML	E3 activity/RING/RING	216.30 ± 12.43	159.69 ± 8.95	13.907	0.000339
CBL	E3 activity/RING/RING	158.83 ± 7.25	227.06 ± 11.65	16.878	8.91e-05
DPF3	E3 activity/RING/PHD	87.45 ± 13.01	39.01 ± 5.44	16.02	0.00013
HUWE1	E3 activity/HECT	14336.28 ± 642.30	11817.59 ± 369.39	13.381	0.000432
TRIM68	E3 activity/RING/RING	138.01 ± 5.89	99.32 ± 5.83	18.514	4.36e-05
MSL2	E3 activity/RING/RING	127.20 ± 7.10	186.71 ± 10.36	15.874	0.000139

## Sheet: B.  E3 adaptors 
	E3 adaptors in Anglesio dataset				Lmp	Inv	F	P
WDR66	E3 adaptor/Cullin RING/DCX/DWD				208.09 ± 19.67	18.79 ± 3.30	154.916	4.17e-21
WDR78	E3 adaptor/Cullin RING/DCX/DWD				198.38 ± 15.99	36.29 ± 3.12	166.727	5.1e-22
WDR27	E3 adaptor/Cullin RING/DCX/DWD				116.05 ± 5.06	54.32 ± 2.93	128.536	6.8e-19
WDR19	E3 adaptor/Cullin RING/DCX/DWD				501.54 ± 17.35	244.53 ± 13.84	128.66	6.63e-19
WDR63	E3 adaptor/Cullin RING/DCX/DWD				96.82 ± 11.62	7.45 ± 1.23	104.368	1.3e-16
NACC2	E3 adaptor/Cullin RING/BCR/BTB_Other				268.13 ± 11.22	124.87 ± 8.61	100.633	3.1e-16
CFAP43	E3 adaptor/Cullin RING/DCX/DWD				446.72 ± 51.28	38.52 ± 7.14	108.878	4.63e-17
WDFY3	E3 adaptor/Cullin RING/DCX/DWD				278.43 ± 8.50	156.16 ± 6.23	135.799	1.58e-19
TLE4	E3 adaptor/Cullin RING/DCX/DWD				541.89 ± 33.18	201.60 ± 15.92	108.87	4.64e-17
CFAP52	E3 adaptor/Cullin RING/DCX/DWD				284.41 ± 36.69	19.89 ± 2.80	93.289	1.81e-15
FBXO15	E3 adaptor/Cullin RING/SCF/F-box				151.94 ± 9.53	41.06 ± 6.32	100.339	3.32e-16
DNAI1	E3 adaptor/Cullin RING/DCX/DWD				123.71 ± 15.61	11.86 ± 2.57	86.165	1.08e-14
CASC1	E3 adaptor/Cullin RING/APC_C/APC_C				198.01 ± 17.56	46.03 ± 5.93	99.319	4.22e-16
BTRC	E3 adaptor/Cullin RING/DCX/DWD UBD/Beta-Prp				196.89 ± 6.13	120.18 ± 4.58	100.211	3.42e-16
WDR38	E3 adaptor/Cullin RING/DCX/DWD UBD/Beta-Prp				114.90 ± 16.25	8.50 ± 2.06	74.434	2.4e-13
BTBD9	E3 adaptor/Cullin RING/BCR/BTB_Other				95.87 ± 3.58	62.15 ± 2.24	70.506	7.14e-13
WDR54	E3 adaptor/Cullin RING/DCX/DWD				619.18 ± 41.21	291.57 ± 18.53	69.07	1.07e-12
FBXO31	E3 adaptor/Cullin RING/SCF/F-box				129.87 ± 7.53	72.41 ± 3.14	67.466	1.69e-12
WDR31	E3 adaptor/Cullin RING/DCX/DWD				48.26 ± 2.53	22.42 ± 1.80	70.942	6.32e-13
DDB2	E3 adaptor/Cullin RING/DCX/DWD				284.61 ± 23.40	112.19 ± 8.08	71.069	6.1e-13
POC1A	E3 adaptor/Cullin RING/DCX/DWD UBD/Beta-Prp				28.28 ± 2.68	80.50 ± 4.30	72.419	4.18e-13
BTBD19	E3 adaptor/Cullin RING/BCR/BTB_3-box				156.73 ± 11.93	68.27 ± 5.71	57.083	3.71e-11
MYNN	E3 adaptor/Cullin RING/BCR/BTB_Other				163.69± 3.82	306.86 ± 12.73	67.64	1.61e-12
NLE1	E3 adaptor/Cullin RING/DCX/DWD UBD/Beta-Prp				97.52 ± 6.67	45.92 ± 2.88	67.435	1.71e-12
KBTBD11	E3 adaptor/Cullin RING/BCR/BTB_Other				5.91 ± 0.15	3.74 ± 0.22	46.959	9.49e-10
WDR60	E3 adaptor/Cullin RING/DCX/DWD				201.82 ± 13.12	110.16 ± 6.35	50.128	3.35e-10
WSB1	E3 adaptor/Cullin RING/ECS/SOCS_VHL_BC-box E3 adaptor/Cullin Ring/DCX/DWD UBD/beta-Prp				1322.79 ± 47.03	884.84 ± 39.12	47.983	6.76e-10
DNAI2	E3 adaptor/Cullin RING/DCX/DWD				111.62 ± 18.85	10.33 ± 2.88	49.023	4.8e-10
FBXL21	E3 adaptor/Cullin RING/SCF/F-box				47.97 ± 6.00	9.33 ± 1.80	58.364	2.51e-11
MED16	E3 adaptor/Cullin RING/DCX/DWD				191.92 ± 8.29	120.26 ± 5.76	52.4	1.61e-10
ANAPC4	E3 adaptor/Cullin RING/APC_C/APC_C				842.03 ± 89.10	380.23 ± 19.66	42.282	4.63e-09
CFAP57	E3 adaptor/Cullin RING/DCX/DWD				45.16 ± 4.71	18.09 ± 1.36	47.303	8.47e-10
SSR3	E3 adaptor/Cullin RING/APC_C/APC_C				682.12 ± 19.77	1107.96 ± 42.26	52.305	1.66e-10
TCEB1	E3 adaptor/Cullin RING/ECS/Elon-B_C				689.95 ± 22.80	1074.36 ± 38.93	48.527	5.65e-10
GNB5	E3 adaptor/Cullin RING/DCX/DWD UBD/Beta-Prp				184.51 ± 8.55	107.89 ± 6.69	48.277	6.14e-10
WDR35	E3 adaptor/Cullin RING/DCX/DWD				250.82 ± 9.06	149.30 ± 9.30	50.871	2.64e-10
DTL	E3 adaptor/Cullin RING/DCX/DWD				57.32 ± 5.25	200.76 ± 14.57	51.212	2.36e-10
CORO1C	E3 adaptor/Cullin RING/DCX/DWD				180.41 ± 10.02	368.07 ± 19.42	47.482	7.98e-10
TNFAIP1	E3 adaptor/Cullin RING/BCR/BTB_Other				235.71 ± 9.10	165.99 ± 5.76	46.045	1.29e-09
CDCA3	E3 adaptor/Cullin RING/SCF/F-box				45.26 ± 2.28	223.30 ± 18.98	48.057	6.6e-10
WDR49	E3 adaptor/Cullin RING/DCX/DWD				33.91 ± 5.05	6.90 ± 1.35	42.184	4.79e-09
WDR62	E3 adaptor/Cullin RING/DCX/DWD UBD/Beta-Prp				12.77 ± 1.49	33.50 ± 2.28	40.046	1.01e-08
ZBTB7A	E3 adaptor/Cullin RING/BCR/BTB_Other				228.95 ± 8.15	151.75 ± 8.34	36.565	3.5e-08
WDR59	E3 adaptor/Cullin RING/DCX/DWD				345.93 ± 11.36	229.76 ± 11.84	41.399	6.29e-09
SPAG16	E3 adaptor/Cullin RING/DCX/DWD UBD/Beta-Prp				363.15 ± 19.44	195.21 ± 15.02	45.673	1.46e-09
FBXL13	E3 adaptor/Cullin RING/SCF/F-box				42.78 ± 3.42	21.59 ± 2.16	30.107	3.88e-07
DAW1	E3 adaptor/Cullin RING/DCX/DWD UBD/Beta-Prp				68.27 ± 12.63	14.23 ± 2.88	28.551	7.09e-07
FBXL7	E3 adaptor/Cullin RING/SCF/F-box				230.88 ± 20.18	112.31 ± 8.02	41.369	6.35e-09
KLHL32	E3 adaptor/Cullin RING/BCR/BTB_Other				18.54 ± 1.69	8.57 ± 0.76	38.183	1.95e-08
KLHL14	E3 adaptor/Cullin RING/BCR/BTB_Other				328.33 ± 21.25	751.73 ± 49.28	38.374	1.82e-08
WDHD1	E3 adaptor/Cullin RING/DCX/DWD				16.71 ± 1.37	37.55 ± 2.35	39.272	1.33e-08
LRBA	E3 adaptor/Cullin RING/DCX/DWD				529.63 ± 18.32	369.37 ± 16.19	38.861	1.53e-08
MAPKBP1	E3 adaptor/Cullin RING/DCX/DWD UBD/Beta-Prp				130.16 ± 6.16	82.91 ± 5.44	29.885	4.23e-07
DCAF12L1	E3 adaptor/Cullin RING/DCX/DWD				145.32 ± 13.69	58.30 ± 7.77	35.641	4.89e-08
PEX7	E3 adaptor/Cullin RING/DCX/DWD				128.02 ± 5.48	85.56 ± 4.57	33.155	1.22e-07
WDR53	E3 adaptor/Cullin RING/DCX/DWD				39.39 ± 1.42	67.69 ± 3.48	34.538	7.33e-08
FBXL20	E3 adaptor/Cullin RING/SCF/F-box				278.40 ± 9.54	203.75 ± 9.35	26.653	1.5e-06
RCBTB2	E3 adaptor/Cullin RING/BCR/BTB_Other				419.47 ± 23.15	272.47 ± 13.80	33.771	9.74e-08
LRR1	E3 adaptor/Cullin RING/ECS/SOCS_VHL_BC-box				70.64 ± 3.05	154.30 ± 10.47	34.172	8.39e-08
LAMC2	E3 adaptor/Cullin RING/SCF/F-box				415.45 ± 27.60	210.28 ± 24.59	27.733	9.76e-07
ZBTB4	E3 adaptor/Cullin RING/BCR/BTB_Other				829.70 ± 18.35	540.56 ± 37.72	27.575	1.04e-06
WDR86	E3 adaptor/Cullin RING/DCX/DWD UBD/Beta-Prp				81.99 ± 5.48	41.87 ± 4.68	28.546	7.1e-07
TEP1	E3 adaptor/Cullin RING/DCX/DWD UBD/Beta-Prp				115.33 ± 4.41	82.23 ± 3.88	28.742	6.58e-07
SPSB1	E3 adaptor/Cullin RING/ECS/SOCS_VHL_BC-box				159.58 ± 8.35	104.16 ± 6.81	25.073	2.81e-06
CDC20B	E3 adaptor/Cullin RING/DCX/DWD				313.37 ± 66.95	57.82 ± 15.63	22557	7.87e-06
CCNF	E3 adaptor/Cullin RING/SCF/F-box				31.75 ± 2.77	64.54 ± 4.42	28	8.79e-07
DCAF13	E3 adaptor/Cullin RING/DCX/DWD				481.67 ± 20.88	836.01 ± 50.23	25.97	1.96e-06
FBXW7	E3 adaptor/Cullin RING/DCX/DWD UBD/Beta-Prp				110.65 ± 4.49	79.90 ± 3.47	28.688	6.72e-07
PLRG1	E3 adaptor/Cullin RING/DCX/DWD UBD/Beta-Prp				512.17 ± 15.75	386.67 ± 15.19	28.344	7.69e-07
POC1B	E3 adaptor/Cullin RING/DCX/DWD UBD/Beta-Prp				161.72 ± 13.41	267.19 ± 14.84	24.843	3.09e-06
TBL1XR1	E3 adaptor/Cullin RING/DCX/DWD UBD/Beta-Prp				1875.59 ± 52.84	2642.70 ± 107.62	26.008	1.93e-06
ZBTB47	E3 adaptor/Cullin RING/BCR/BTB_Other				104.20 ± 4.26	75.55 ± 3.73	23.265	5.88e-06
ARPC1B	E3 adaptor/Cullin RING/DCX/DWD				659.01 ± 44.86	1143.68 ± 63.58	27.753	9.69e-07
SKP2	E3 adaptor/Cullin RING/SCF/F-box				217.83 ± 11.16	391.65 ± 25.17	24.71	3.26e-06
WDR34	E3 adaptor/Cullin RING/DCX/DWD				314.13 ± 15.18	223.95 ± 12.38	20.082	2.22e-05
KIFC1	E3 adaptor/Cullin RING/BCR/BTB				12.82 ± 1.96	82.13 ± 10.30	24.57	3.45e-06
CSTF1	E3 adaptor/Cullin RING/DCX/DWD UBD/Beta-Prp				103.51 ± 3.60	160.24 ± 8.55	22.933	6.74e-06
CDH1	E3 adaptor/Cullin RING/APC_C/CDC20 E3 adaptor/Cullin RING/DCX/DWD				2284.38 ± 112.99	1548.31 ± 108.32	19.108	3.37e-05
ZNF106	E3 adaptor/Cullin RING/DCX/DWD				306.78 ± 10.62	236.90 ± 10.04	19.91	2.39e-05
WDR25	E3 adaptor/Cullin RING/DCX/DWD				40.73 ± 3.16	25.29 ± 1.69	22.342	8.6e-06
DCAF12	E3 adaptor/Cullin RING/DCX/DWD				218.68 ± 5.80	318.92 ± 15.89	21.003	1.51e-05
CDC23	E3 adaptor/Cullin RING/APC_C/APC_C				198.02 ± 6.19	262.02 ± 10.47	18.571	4.25e-05
ST5	E3 adaptor/Cullin RING/DCX/DDB1				470.91 ± 23.73	333.39 ± 19.01	19.57	2.77e-05
WDR76	E3 adaptor/Cullin RING/DCX/DWD				17.86 ± 1.06	34.95 ± 2.70	20.972	1.53e-05
SOCS5	E3 adaptor/Cullin RING/ECS/SOCS_VHL_BC-box				208.04 ± 8.46	274.24 ± 10.85	17.281	7.46e-05
BTBD3	E3 adaptor/Cullin RING/BCR/BTB_Other				437.16 ± 19.26	323.77 ± 15.96	19.277	3.14e-05
FBXO45	E3 adaptor/Cullin RING/SCF/F-box				137.04 ± 6.32	256.63 ± 18.57	22.014	9.86e-06
KATNB1	E3 adaptor/Cullin RING/DCX/DWD UBD/Beta-Prp				181.53 ± 10.92	126.87 ± 5.99	22.882	6.88e-06
FBXW8	E3 adaptor/Cullin RING/DCX/DWD UBD/Beta-Prp				54.30 ± 3.87	32.88 ± 2.41	24.509	3.54e-06
ASB5	E3 adaptor/Cullin RING/ECS/SOCS_VHL_BC-box				15.68 ± 2.91	4.68 ± 0.71	21.808	1.07e-05
KBTBD4	E3 adaptor/Cullin RING/BCR/BTB_Other				226.70 ± 6.23	165.52 ± 5.63	47.393	8.22e-10
COPA	E3 adaptor/Cullin RING/DCX/DWD UBD/Beta-Prp				724.64 ± 28.21	918.62 ± 26.17	22.356	8.55e-06
SEC13	E3 adaptor/Cullin RING/DCX/DWD				402.68 ± 16.68	557.54 ± 24.25	19.606	2.72e-05
RHOBTB1	E3 adaptor/Cullin RING/BCR/BTB_Other				185.97 ± 14.80	112.42 ± 7.44	24.533	3.5e-06
PIK3R4	E3 adaptor/Cullin RING/DCX/DWD				218.13 ± 5.32	301.68 ± 12.90	21.904	1.03e-05
TBC1D31	E3 adaptor/Cullin RING/DCX/DWD				53.20 ± 2.89	93.78 ± 6.35	21.103	1.44e-05
TAF5	E3 adaptor/Cullin RING/DCX/DWD UBD/Beta-Prp				69.93 ± 2.46	105.23 ± 6.01	18.02	5.4e-05
PREB	E3 adaptor/Cullin RING/DCX/DWD				160.71 ± 5.37	230.14 ± 11.60	18.48	4.42e-05
WDR26	E3 adaptor/Cullin RING/DCX/DWD				541.90 ± 16.25	722.35 ± 27.94	20.784	1.65e-05
IBTK	E3 adaptor/Cullin RING/BCR/BTB_Other				433.50 ± 15.36	325.42 ± 16.10	19.422	2.95e-05
KLHL31	E3 adaptor/Cullin RING/BCR/BTB_Other				40.56 ± 2.99	25.00 ± 1.72	23.609	5.1e-06
ZBTB9	E3 adaptor/Cullin RING/BCR/BTB_Other				83.95 ± 2.17	108.26 ± 4.28	16.436	0.000108
EML4	E3 adaptor/Cullin RING/DCX/DWD				382.57 ± 16.94	542.53 ± 25.07	19.655	2.67e-05
IFT172	E3 adaptor/Cullin RING/DCX/DWD				350.76 ± 14.52	272.66 ± 12.51	15.242	0.000185
CDC20	E3 adaptor/Cullin RING/APC_C/CDC20 E3 Adaptor/Cullin RING/DCX/DWD				64.30 ± 5.33	332.79 ± 47.14	17.738	6.11e-05
CORO7	E3 adaptor/Cullin RING/DCX/DWD UBD/Beta-Prp				36.95 ± 2.18	26.38 ± 1.57	15.763	0.000146
ASB1	E3 adaptor/Cullin RING/ECS/SOCS_VHL_BC-box				122.53 ± 5.53	95.15 ± 4.22	15.241	0.000185

## Sheet: C.  E3 and E3 adaptors families
E3 ligases	E3 subgroups and families					E3 adaptors	Adaptor subgrups and families
DCUN1D1	E3 activity/DCUN1					CASC1	E3 adaptor/Cullin RING/APC_C/APC_C
DCUN1D5	E3 activity/DCUN1					ANAPC4	E3 adaptor/Cullin RING/APC_C/APC_C
WWP2	E3 activity/HECT					SSR3	E3 adaptor/Cullin RING/APC_C/APC_C
UBE3D	E3 activity/HECT					CDC23	E3 adaptor/Cullin RING/APC_C/APC_C
ITCH	E3 activity/HECT					CDC20	E3 adaptor/Cullin RING/APC_C/CDC20 E3 Adaptor/Cullin RING/DCX/DWD
HECTD2	E3 activity/HECT					KIFC1	E3 adaptor/Cullin RING/BCR/BTB
HECTD4	E3 activity/HECT					BTBD19	E3 adaptor/Cullin RING/BCR/BTB_3-box
HUWE1	E3 activity/HECT					NACC2	E3 adaptor/Cullin RING/BCR/BTB_Other
UBR4	E3 activity/N-recognin/UBR-box					BTBD9	E3 adaptor/Cullin RING/BCR/BTB_Other
AURKA	E3 activity/Other					MYNN	E3 adaptor/Cullin RING/BCR/BTB_Other
RASD2	E3 activity/Other					KBTBD11	E3 adaptor/Cullin RING/BCR/BTB_Other
NUP62CL	E3 activity/Other					TNFAIP1	E3 adaptor/Cullin RING/BCR/BTB_Other
JADE1	E3 activity/RING/PHD					ZBTB7A	E3 adaptor/Cullin RING/BCR/BTB_Other
PHF19	E3 activity/RING/PHD					KLHL32	E3 adaptor/Cullin RING/BCR/BTB_Other
KMT2A	E3 activity/RING/PHD					KLHL14	E3 adaptor/Cullin RING/BCR/BTB_Other
PHF12	E3 activity/RING/PHD					RCBTB2	E3 adaptor/Cullin RING/BCR/BTB_Other
KDM2B	E3 activity/RING/PHD					ZBTB4	E3 adaptor/Cullin RING/BCR/BTB_Other
DPF3	E3 activity/RING/PHD					ZBTB47	E3 adaptor/Cullin RING/BCR/BTB_Other
RNF39	E3 activity/RING/RING					BTBD3	E3 adaptor/Cullin RING/BCR/BTB_Other
MDM2	E3 activity/RING/RING					KBTBD4	E3 adaptor/Cullin RING/BCR/BTB_Other
TRIM2	E3 activity/RING/RING					RHOBTB1	E3 adaptor/Cullin RING/BCR/BTB_Other
TRIM55	E3 activity/RING/RING					IBTK	E3 adaptor/Cullin RING/BCR/BTB_Other
TRIM4	E3 activity/RING/RING					KLHL31	E3 adaptor/Cullin RING/BCR/BTB_Other
HLTF	E3 activity/RING/RING					ZBTB9	E3 adaptor/Cullin RING/BCR/BTB_Other
RNF7	E3 activity/RING/RING					ST5	E3 adaptor/Cullin RING/DCX/DDB1
DZIP3	E3 activity/RING/RING					WDR66	E3 adaptor/Cullin RING/DCX/DWD
PEX12	E3 activity/RING/RING					WDR78	E3 adaptor/Cullin RING/DCX/DWD
PCGF3	E3 activity/RING/RING					WDR27	E3 adaptor/Cullin RING/DCX/DWD
RAD18	E3 activity/RING/RING					WDR19	E3 adaptor/Cullin RING/DCX/DWD
RNF181	E3 activity/RING/RING					WDR63	E3 adaptor/Cullin RING/DCX/DWD
FYCO1	E3 activity/RING/RING					CFAP43	E3 adaptor/Cullin RING/DCX/DWD
BARD1	E3 activity/RING/RING					WDFY3	E3 adaptor/Cullin RING/DCX/DWD
TTF2	E3 activity/RING/RING					TLE4	E3 adaptor/Cullin RING/DCX/DWD
RNF168	E3 activity/RING/RING					CFAP52	E3 adaptor/Cullin RING/DCX/DWD
RFWD2	E3 activity/RING/RING					DNAI1	E3 adaptor/Cullin RING/DCX/DWD
MARCH9	E3 activity/RING/RING					WDR54	E3 adaptor/Cullin RING/DCX/DWD
RNF217	E3 activity/RING/RING					WDR31	E3 adaptor/Cullin RING/DCX/DWD
RC3H1	E3 activity/RING/RING					DDB2	E3 adaptor/Cullin RING/DCX/DWD
TRIM56	E3 activity/RING/RING					WDR60	E3 adaptor/Cullin RING/DCX/DWD
NEURL3	E3 activity/RING/RING					DNAI2	E3 adaptor/Cullin RING/DCX/DWD
MYCBP2	E3 activity/RING/RING					MED16	E3 adaptor/Cullin RING/DCX/DWD
SIAH2	E3 activity/RING/RING					CFAP57	E3 adaptor/Cullin RING/DCX/DWD
NSMCE1	E3 activity/RING/RING					WDR35	E3 adaptor/Cullin RING/DCX/DWD
TRIM66	E3 activity/RING/RING					DTL	E3 adaptor/Cullin RING/DCX/DWD
SHPRH	E3 activity/RING/RING					CORO1C	E3 adaptor/Cullin RING/DCX/DWD
PML	E3 activity/RING/RING					WDR49	E3 adaptor/Cullin RING/DCX/DWD
CBL	E3 activity/RING/RING					WDR59	E3 adaptor/Cullin RING/DCX/DWD
TRIM68	E3 activity/RING/RING					WDHD1	E3 adaptor/Cullin RING/DCX/DWD
MSL2	E3 activity/RING/RING					LRBA	E3 adaptor/Cullin RING/DCX/DWD
TRIM17	E3 activity/RING/RING E3 activity /RING/U-box					DCAF12L1	E3 adaptor/Cullin RING/DCX/DWD
UBR1	E3 activity/RING/RING E3 activity/N-recognin/UBR-box E3 actiivity/N-recognin/N-domain					PEX7	E3 adaptor/Cullin RING/DCX/DWD
TRIM59	E3 activity/RING/RING E3 activity/RING/U-box					WDR53	E3 adaptor/Cullin RING/DCX/DWD
SH3RF2	E3 activity/RING/RING UBD/SH3					CDC20B	E3 adaptor/Cullin RING/DCX/DWD
ARMC4	E3 activity/RING/U-box					DCAF13	E3 adaptor/Cullin RING/DCX/DWD
TRAF3IP2	E3 activity/RING/U-box					ARPC1B	E3 adaptor/Cullin RING/DCX/DWD
LONRF2	E3 activity/RING/U-box					WDR34	E3 adaptor/Cullin RING/DCX/DWD
NSMCE2	E3 activity/RING/U-box					ZNF106	E3 adaptor/Cullin RING/DCX/DWD
TRIM69	E3 activity/RING/U-box E3 activity/RING/RING					WDR25	E3 adaptor/Cullin RING/DCX/DWD
						DCAF12	E3 adaptor/Cullin RING/DCX/DWD
						WDR76	E3 adaptor/Cullin RING/DCX/DWD
						SEC13	E3 adaptor/Cullin RING/DCX/DWD
						PIK3R4	E3 adaptor/Cullin RING/DCX/DWD
						TBC1D31	E3 adaptor/Cullin RING/DCX/DWD
						PREB	E3 adaptor/Cullin RING/DCX/DWD
						WDR26	E3 adaptor/Cullin RING/DCX/DWD
						EML4	E3 adaptor/Cullin RING/DCX/DWD
						IFT172	E3 adaptor/Cullin RING/DCX/DWD
						BTRC	E3 adaptor/Cullin RING/DCX/DWD UBD/Beta-Prp
						WDR38	E3 adaptor/Cullin RING/DCX/DWD UBD/Beta-Prp
						POC1A	E3 adaptor/Cullin RING/DCX/DWD UBD/Beta-Prp
						NLE1	E3 adaptor/Cullin RING/DCX/DWD UBD/Beta-Prp
						GNB5	E3 adaptor/Cullin RING/DCX/DWD UBD/Beta-Prp
						WDR62	E3 adaptor/Cullin RING/DCX/DWD UBD/Beta-Prp
						SPAG16	E3 adaptor/Cullin RING/DCX/DWD UBD/Beta-Prp
						DAW1	E3 adaptor/Cullin RING/DCX/DWD UBD/Beta-Prp
						MAPKBP1	E3 adaptor/Cullin RING/DCX/DWD UBD/Beta-Prp
						WDR86	E3 adaptor/Cullin RING/DCX/DWD UBD/Beta-Prp
						TEP1	E3 adaptor/Cullin RING/DCX/DWD UBD/Beta-Prp
						FBXW7	E3 adaptor/Cullin RING/DCX/DWD UBD/Beta-Prp
						PLRG1	E3 adaptor/Cullin RING/DCX/DWD UBD/Beta-Prp
						POC1B	E3 adaptor/Cullin RING/DCX/DWD UBD/Beta-Prp
						TBL1XR1	E3 adaptor/Cullin RING/DCX/DWD UBD/Beta-Prp
						CSTF1	E3 adaptor/Cullin RING/DCX/DWD UBD/Beta-Prp
						KATNB1	E3 adaptor/Cullin RING/DCX/DWD UBD/Beta-Prp
						FBXW8	E3 adaptor/Cullin RING/DCX/DWD UBD/Beta-Prp
						COPA	E3 adaptor/Cullin RING/DCX/DWD UBD/Beta-Prp
						TAF5	E3 adaptor/Cullin RING/DCX/DWD UBD/Beta-Prp
						CORO7	E3 adaptor/Cullin RING/DCX/DWD UBD/Beta-Prp
						TCEB1	E3 adaptor/Cullin RING/ECS/Elon-B_C
						LRR1	E3 adaptor/Cullin RING/ECS/SOCS_VHL_BC-box
						SPSB1	E3 adaptor/Cullin RING/ECS/SOCS_VHL_BC-box
						SOCS5	E3 adaptor/Cullin RING/ECS/SOCS_VHL_BC-box
						ASB5	E3 adaptor/Cullin RING/ECS/SOCS_VHL_BC-box
						ASB1	E3 adaptor/Cullin RING/ECS/SOCS_VHL_BC-box
						WSB1	E3 adaptor/Cullin RING/ECS/SOCS_VHL_BC-box E3 adaptor/Cullin Ring/DCX/DWD UBD/beta-Prp
						FBXO15	E3 adaptor/Cullin RING/SCF/F-box
						FBXO31	E3 adaptor/Cullin RING/SCF/F-box
						FBXL21	E3 adaptor/Cullin RING/SCF/F-box
						CDCA3	E3 adaptor/Cullin RING/SCF/F-box
						FBXL13	E3 adaptor/Cullin RING/SCF/F-box
						FBXL7	E3 adaptor/Cullin RING/SCF/F-box
						FBXL20	E3 adaptor/Cullin RING/SCF/F-box
						LAMC2	E3 adaptor/Cullin RING/SCF/F-box
						CCNF	E3 adaptor/Cullin RING/SCF/F-box
						SKP2	E3 adaptor/Cullin RING/SCF/F-box
						FBXO45	E3 adaptor/Cullin RING/SCF/F-box
